# Supplementary material for: Intragranuloma Accumulation and Inflammatory Differentiation of Neutrophils Underlie Mycobacterial ESX-1-Dependent Immunopathology
Source: mBio. 2023 Apr 5;14(2):e02764-22. doi: 10.1128/mbio.02764-22 (PMC10127687; doi:10.1128/mbio.02764-22)
Supplement: TABLE S1 [file mbio.02764-22-s0009.xlsx]

## Sheet: >0.25 logFC DEGs
	p_val	avg_logFC	FC	pct,1	pct,2	p_val_adj	cluster	gene
Pglyrp1	0	1.54191	4.67351	0.989	0.668	0	0	Pglyrp1
Anxa1	0	1.45228	4.27283	0.927	0.533	0	0	Anxa1
Hp	0	1.35198	3.86505	0.987	0.707	0	0	Hp
Lrg1	0	1.26621	3.54737	0.908	0.69	0	0	Lrg1
Lyz2	0	1.1671	3.21266	0.944	0.672	0	0	Lyz2
Mmp8	0	1.14867	3.154	0.831	0.577	0	0	Mmp8
Gpx1	0	1.05645	2.87614	0.934	0.578	0	0	Gpx1
Ifitm6	0	1.01943	2.77161	0.892	0.712	0	0	Ifitm6
Mmp9	0	0.996834	2.70969	0.904	0.563	0	0	Mmp9
S100a6	0	0.924345	2.52022	0.996	0.971	0	0	S100a6
Prr13	0	0.910518	2.48561	0.975	0.771	0	0	Prr13
Actb	0	0.905144	2.47229	1	0.992	0	0	Actb
Retnlg	0	0.837533	2.31066	0.994	0.957	0	0	Retnlg
R3hdm4	0	0.821519	2.27395	0.787	0.505	0	0	R3hdm4
Ccl6	0	0.790013	2.20343	0.904	0.815	0	0	Ccl6
Wfdc21	0	0.764703	2.14836	0.95	0.884	0	0	Wfdc21
Ly6c2	0	0.752139	2.12153	0.854	0.724	0	0	Ly6c2
Cst3	0	0.720853	2.05619	0.876	0.634	0	0	Cst3
Ier2	0	0.690724	1.99516	0.879	0.669	0	0	Ier2
Il1r2	0	0.586988	1.79856	0.972	0.823	0	0	Il1r2
Ltf	0	0.364974	1.44048	0.945	0.64	0	0	Ltf
Il1b	0	0.345218	1.4123	0.998	0.985	0	0	Il1b
Sepp1	0	0.258668	1.2952	0.884	0.433	0	0	Sepp1
Itga4	6.54711e-298	0.443993	1.55892	0.69	0.461	2.70396e-295	0	Itga4
G0s2	3.18379e-240	0.56493	1.75933	0.909	0.832	1.31491e-237	0	G0s2
Ly6g	3.20096e-238	0.693136	1.99998	0.728	0.576	1.322e-235	0	Ly6g
Ifitm1	2.26993e-236	0.610087	1.84059	0.975	0.948	9.37483e-234	0	Ifitm1
Plac8	8.22954e-210	0.407519	1.50308	0.91	0.847	3.3988e-207	0	Plac8
Chil3	2.65919e-207	0.270968	1.31123	0.312	0.405	1.09825e-204	0	Chil3
Ltb4r1	1.73733e-141	0.275229	1.31683	0.377	0.537	7.17518e-139	0	Ltb4r1
Aldh2	3.04302e-138	0.632483	1.88228	0.633	0.503	1.25677e-135	0	Aldh2
Ifi27l2a	4.11324e-138	0.723569	2.06178	0.819	0.839	1.69877e-135	0	Ifi27l2a
Mrgpra2b	9.95628e-114	0.257846	1.29414	0.966	0.872	4.11194e-111	0	Mrgpra2b
Tagln2	2.90222e-109	0.470541	1.60086	0.748	0.571	1.19862e-106	0	Tagln2
Ifit3b	8.63861e-104	0.284083	1.32854	0.417	0.588	3.56775e-101	0	Ifit3b
Rpl39	1.29526e-94	0.250549	1.28473	0.946	0.855	5.34941e-92	0	Rpl39
Ngp	5.87435e-91	1.13526	3.11197	0.658	0.602	2.42611e-88	0	Ngp
Nr4a1	2.86086e-88	0.285885	1.33094	0.424	0.561	1.18154e-85	0	Nr4a1
Socs3	1.04577e-76	0.342655	1.40868	0.785	0.695	4.31903e-74	0	Socs3
Dstn	1.13198e-60	0.261153	1.29843	0.778	0.718	4.67508e-58	0	Dstn
Ltb	3.48714e-57	0.575263	1.7776	0.61	0.572	1.44019e-54	0	Ltb
Steap4	2.2334e-47	0.315544	1.371	0.619	0.501	9.22393e-45	0	Steap4
Osm	2.00388e-46	0.332347	1.39424	0.715	0.66	8.27604e-44	0	Osm
Plscr1	7.01458e-31	0.364179	1.43933	0.461	0.549	2.89702e-28	0	Plscr1
Cdc42ep3	1.10334e-23	0.359904	1.43319	0.446	0.489	4.5568e-21	0	Cdc42ep3
Amica1	1.1844e-09	0.410258	1.50721	0.477	0.497	4.89159e-07	0	Amica1
Clec12a	4.20931e-09	0.337859	1.40194	0.488	0.533	1.73844e-06	0	Clec12a
Ifit1bl2	4.73716e-09	0.323596	1.38209	0.6	0.547	1.95645e-06	0	Ifit1bl2
Tgfbi	4.48268e-08	0.46272	1.58839	0.548	0.559	1.85135e-05	0	Tgfbi
Rgs2	2.73113e-05	0.302795	1.35364	0.582	0.581	0.0112796	0	Rgs2
Ccl4	0	1.6854	5.39463	0.991	0.989	0	1	Ccl4
Ccl3	0	1.51162	4.53405	0.994	0.99	0	1	Ccl3
Il1a	0	1.39264	4.02547	0.945	0.971	0	1	Il1a
Hmox1	0	1.10444	3.01753	0.96	0.965	0	1	Hmox1
Jun	0	0.875762	2.4007	0.96	0.984	0	1	Jun
Nos2	0	0.808034	2.24349	0.844	0.949	0	1	Nos2
Fam162a	0	0.750733	2.11855	0.838	0.918	0	1	Fam162a
Ly6i	0	0.730189	2.07547	0.918	0.952	0	1	Ly6i
Ctsl	0	0.405836	1.50056	0.774	0.572	0	1	Ctsl
Csf1	4.16947e-304	0.756715	2.13126	0.911	0.958	1.72199e-301	1	Csf1
Tnf	1.0574e-296	0.695688	2.00509	0.913	0.96	4.36708e-294	1	Tnf
F10	6.15451e-292	0.654315	1.92382	0.847	0.963	2.54181e-289	1	F10
F3	1.18237e-279	0.815289	2.25983	0.852	0.938	4.88318e-277	1	F3
Hspa4l	1.48894e-270	0.669079	1.95244	0.87	0.935	6.1493e-268	1	Hspa4l
Rsad2	3.34427e-267	0.618264	1.8557	0.943	0.966	1.38118e-264	1	Rsad2
Ptgs2	2.05752e-244	0.594828	1.81272	0.89	0.88	8.49755e-242	1	Ptgs2
Icam1	4.06004e-241	0.666285	1.94699	0.829	0.928	1.6768e-238	1	Icam1
Rgcc	4.6955e-224	0.628181	1.8742	0.861	0.938	1.93924e-221	1	Rgcc
Rgs1	8.78722e-202	0.512029	1.66867	0.623	0.588	3.62912e-199	1	Rgs1
Il1f9	1.1872e-187	0.54289	1.72097	0.914	0.943	4.90313e-185	1	Il1f9
Mdm2	1.98499e-186	0.360726	1.43437	0.68	0.538	8.198e-184	1	Mdm2
Cxcl3	5.19628e-177	1.22641	3.40898	0.851	0.958	2.14606e-174	1	Cxcl3
Gm5483	2.2247e-151	0.318025	1.37441	0.922	0.909	9.18803e-149	1	Gm5483
Asprv1	4.54488e-140	0.560867	1.75219	0.857	0.755	1.87703e-137	1	Asprv1
Clec4n	2.11858e-136	0.632393	1.88211	0.848	0.937	8.74975e-134	1	Clec4n
Slamf7	3.37329e-133	0.270826	1.31105	0.677	0.926	1.39317e-130	1	Slamf7
Id2	9.27346e-132	0.323108	1.38141	0.679	0.645	3.82994e-129	1	Id2
Socs1	2.61536e-123	0.431799	1.54003	0.848	0.916	1.08014e-120	1	Socs1
Ifit2	1.67182e-121	0.263378	1.30132	0.719	0.619	6.90462e-119	1	Ifit2
Serpina3f	6.49567e-119	0.660498	1.93576	0.79	0.916	2.68271e-116	1	Serpina3f
Spp1	3.7992e-116	1.31375	3.7201	0.814	0.945	1.56907e-113	1	Spp1
Slpi	1.15429e-105	0.423994	1.52805	0.99	0.992	4.76722e-103	1	Slpi
Wbp5	4.48089e-102	0.508993	1.66362	0.658	0.735	1.85061e-99	1	Wbp5
2010005H15Rik	4.67836e-100	0.475206	1.60835	0.737	0.785	1.93216e-97	1	2010005H15Rik
Marcksl1	9.68212e-98	0.275241	1.31685	0.941	0.956	3.99872e-95	1	Marcksl1
Bcl2a1b	4.48399e-92	0.480328	1.6166	0.861	0.955	1.85189e-89	1	Bcl2a1b
Gadd45a	1.53997e-90	0.290185	1.33667	0.871	0.829	6.36007e-88	1	Gadd45a
AA467197	8.12652e-78	0.29394	1.3417	0.714	0.742	3.35625e-75	1	AA467197
Chka	1.91424e-67	0.526658	1.69326	0.79	0.915	7.9058e-65	1	Chka
Vdac1	1.45724e-63	0.300958	1.35115	0.651	0.712	6.01839e-61	1	Vdac1
Gbe1	4.58899e-57	0.326303	1.38584	0.667	0.772	1.89525e-54	1	Gbe1
Dnajb9	3.34936e-55	0.337327	1.4012	0.605	0.634	1.38329e-52	1	Dnajb9
Cd74	1.45357e-50	0.334052	1.39662	0.727	0.817	6.00324e-48	1	Cd74
Gm20186	1.97628e-47	0.293608	1.34126	0.851	0.961	8.16203e-45	1	Gm20186
Thbs1	1.3026e-40	0.430278	1.53768	0.808	0.935	5.37975e-38	1	Thbs1
Gm17056	5.4882e-36	0.29029	1.33682	0.681	0.825	2.26662e-33	1	Gm17056
Egr1	9.01079e-32	0.266951	1.30598	0.6	0.654	3.72146e-29	1	Egr1
Impa2	1.25814e-23	0.376779	1.45758	0.715	0.872	5.19612e-21	1	Impa2
Mnda	6.59341e-22	0.322062	1.37997	0.765	0.884	2.72308e-19	1	Mnda
Inhba	2.57978e-21	0.540095	1.71617	0.687	0.887	1.06545e-18	1	Inhba
Saa3	2.1943e-17	0.466985	1.59518	0.53	0.769	9.06244e-15	1	Saa3
Gm12840	9.53234e-17	0.332109	1.39391	0.777	0.917	3.93686e-14	1	Gm12840
Bcl2a1a	8.60423e-13	0.274758	1.31621	0.743	0.895	3.55355e-10	1	Bcl2a1a
Ciart	2.33165e-08	0.315051	1.37033	0.546	0.853	9.62971e-06	1	Ciart
Cd86	2.06e-06	0.259562	1.29636	0.667	0.881	0.000850779	1	Cd86
Cxcl10	1.44582e-05	0.357956	1.4304	0.802	0.864	0.00597123	1	Cxcl10
Cldn1	0.00115635	0.47174	1.60278	0.735	0.939	0.477573	1	Cldn1
Rps8	0	2.08955	8.08124	0.983	0.732	0	2	Rps8
Rpl8	0	1.75326	5.77337	0.979	0.712	0	2	Rpl8
Rps3a1	5.5326e-307	1.78597	5.96539	0.977	0.74	2.28496e-304	2	Rps3a1
Rps2	1.09559e-304	1.69667	5.45572	0.979	0.795	4.5248e-302	2	Rps2
Rpl36	5.27821e-300	1.80398	6.07377	0.961	0.557	2.1799e-297	2	Rpl36
Rps5	2.71622e-281	1.57056	4.80934	0.952	0.639	1.1218e-278	2	Rps5
Rpl38	1.13846e-275	1.65125	5.2135	0.979	0.785	4.70186e-273	2	Rpl38
Rpl19	7.6599e-274	1.42376	4.15272	0.977	0.8	3.16354e-271	2	Rpl19
Rpl11	3.64524e-272	1.63101	5.10904	0.934	0.541	1.50548e-269	2	Rpl11
Rpl13	2.44305e-271	1.66421	5.28147	0.953	0.669	1.00898e-268	2	Rpl13
Rpl35	6.68523e-264	1.58397	4.87427	0.937	0.62	2.761e-261	2	Rpl35
Prdx1	1.17541e-258	2.39847	11.0063	0.934	0.615	4.85443e-256	2	Prdx1
Rpl35a	2.50749e-256	1.43078	4.18198	0.97	0.742	1.0356e-253	2	Rpl35a
Naca	1.56739e-252	1.44925	4.25993	0.931	0.585	6.47333e-250	2	Naca
Ppia	1.15495e-236	1.58051	4.85744	0.907	0.599	4.76993e-234	2	Ppia
Rps20	3.12895e-225	1.5919	4.91308	0.935	0.741	1.29226e-222	2	Rps20
Rpl36al	8.46179e-223	1.18144	3.25905	0.86	0.618	3.49472e-220	2	Rpl36al
Rps15a	3.16532e-221	1.40399	4.07142	0.956	0.708	1.30728e-218	2	Rps15a
Rpl32	6.49417e-210	1.54711	4.69786	0.902	0.605	2.68209e-207	2	Rpl32
Psap	4.45467e-209	1.58791	4.8935	0.938	0.707	1.83978e-206	2	Psap
Rpl6	3.75577e-208	1.40362	4.0699	0.916	0.681	1.55113e-205	2	Rpl6
Rps19	2.68376e-206	1.43375	4.19439	0.895	0.587	1.10839e-203	2	Rps19
Rpsa	1.53316e-171	1.434	4.19544	0.868	0.568	6.33193e-169	2	Rpsa
Rps21	8.33213e-170	1.12993	3.09543	0.964	0.85	3.44117e-167	2	Rps21
Rpl12	9.5497e-162	1.16135	3.19424	0.803	0.529	3.94402e-159	2	Rpl12
Akr1a1	2.23191e-160	1.06763	2.90847	0.86	0.647	9.2178e-158	2	Akr1a1
Naa50	9.90379e-158	1.20935	3.35131	0.842	0.663	4.09027e-155	2	Naa50
Rpl22	5.69149e-148	1.09261	2.98206	0.89	0.689	2.35058e-145	2	Rpl22
Dynll1	2.4528e-147	1.12457	3.07888	0.836	0.507	1.01301e-144	2	Dynll1
Rpl5	4.65809e-143	1.01592	2.76191	0.82	0.631	1.92379e-140	2	Rpl5
Rps17	1.03366e-140	1.11367	3.0455	0.791	0.559	4.26903e-138	2	Rps17
Cd63	3.59157e-140	1.10164	3.0091	0.913	0.792	1.48332e-137	2	Cd63
Anxa5	1.06013e-137	0.582971	1.79135	0.768	0.537	4.37833e-135	2	Anxa5
Snrpg	9.39141e-137	0.673531	1.96115	0.756	0.526	3.87865e-134	2	Snrpg
Rps18	1.07168e-136	1.28548	3.61642	0.776	0.522	4.42605e-134	2	Rps18
Procr	2.89556e-136	0.70581	2.02549	0.731	0.493	1.19587e-133	2	Procr
Rplp0	8.64765e-136	1.17252	3.23012	0.887	0.682	3.57148e-133	2	Rplp0
Rps23	5.87571e-130	0.919077	2.50698	0.913	0.71	2.42667e-127	2	Rps23
Creg1	2.14389e-127	1.24962	3.48903	0.898	0.705	8.85428e-125	2	Creg1
Gnb2l1	5.32077e-126	1.04923	2.85545	0.783	0.538	2.19748e-123	2	Gnb2l1
Tma16	3.71227e-125	0.391631	1.47939	0.779	0.601	1.53317e-122	2	Tma16
F10	2.07397e-123	1.06287	2.89466	0.943	0.876	8.5655e-121	2	F10
Blvrb	5.18337e-119	0.522567	1.68635	0.791	0.556	2.14073e-116	2	Blvrb
Hspa8	2.91958e-118	1.02183	2.77828	0.943	0.785	1.20579e-115	2	Hspa8
Serbp1	1.30479e-115	0.965878	2.62709	0.743	0.497	5.38878e-113	2	Serbp1
Rpl14	7.20611e-115	1.1542	3.17147	0.77	0.464	2.97612e-112	2	Rpl14
Serf1	5.92173e-112	0.864639	2.37415	0.85	0.756	2.44567e-109	2	Serf1
Ptma	7.07854e-110	1.18302	3.26421	0.838	0.651	2.92344e-107	2	Ptma
Lgals3	7.56023e-100	0.833491	2.30134	0.94	0.853	3.12237e-97	2	Lgals3
Lmna	1.53866e-95	0.806002	2.23894	0.741	0.629	6.35465e-93	2	Lmna
Rpl15	3.84215e-95	0.907819	2.47891	0.789	0.591	1.58681e-92	2	Rpl15
Anxa4	8.50007e-92	0.330522	1.39169	0.686	0.427	3.51053e-89	2	Anxa4
Id2	6.67661e-88	0.88091	2.41309	0.854	0.664	2.75744e-85	2	Id2
Gclc	4.7313e-84	0.349252	1.41801	0.749	0.686	1.95403e-81	2	Gclc
Tmsb10	9.04513e-81	0.925833	2.52397	0.865	0.682	3.73564e-78	2	Tmsb10
Rpl36a	9.79527e-81	0.840457	2.31743	0.761	0.66	4.04545e-78	2	Rpl36a
Rps27l	1.66866e-79	0.798548	2.22231	0.701	0.511	6.89156e-77	2	Rps27l
Cd302	2.46135e-78	0.331608	1.39321	0.699	0.459	1.01654e-75	2	Cd302
Gstm1	1.72244e-77	0.665011	1.94451	0.674	0.561	7.11367e-75	2	Gstm1
Fam20c	6.56621e-77	0.315914	1.37151	0.717	0.627	2.71184e-74	2	Fam20c
Rpl7a	2.29549e-75	0.839868	2.31606	0.756	0.559	9.48038e-73	2	Rpl7a
Rps4x	1.10376e-70	1.03616	2.81836	0.854	0.617	4.55851e-68	2	Rps4x
Itpr2	1.55544e-68	0.556288	1.74419	0.723	0.56	6.42399e-66	2	Itpr2
S100a10	8.89054e-68	0.317276	1.37338	0.713	0.585	3.67179e-65	2	S100a10
Klf4	3.93245e-64	0.631152	1.87977	0.758	0.684	1.6241e-61	2	Klf4
Mdm2	6.27532e-64	0.75385	2.12517	0.82	0.636	2.59171e-61	2	Mdm2
Gadd45g	9.93253e-60	0.541835	1.71916	0.805	0.611	4.10213e-57	2	Gadd45g
Vim	1.06603e-58	0.666977	1.94834	0.923	0.828	4.40272e-56	2	Vim
Ahnak	1.62822e-58	0.504953	1.65691	0.678	0.59	6.72455e-56	2	Ahnak
Pdia3	1.25719e-56	0.421343	1.52401	0.696	0.541	5.19221e-54	2	Pdia3
Gbe1	2.06126e-54	0.409489	1.50605	0.803	0.691	8.513e-52	2	Gbe1
Hint1	2.78039e-53	0.640327	1.8971	0.657	0.557	1.1483e-50	2	Hint1
Mat2a	1.68327e-50	0.538172	1.71287	0.69	0.598	6.9519e-48	2	Mat2a
Psmb6	2.44956e-50	0.573191	1.77392	0.698	0.516	1.01167e-47	2	Psmb6
Srxn1	2.59421e-49	0.511865	1.6684	0.747	0.696	1.07141e-46	2	Srxn1
Hgsnat	5.3642e-48	0.609221	1.839	0.743	0.586	2.21542e-45	2	Hgsnat
Creb5	4.19213e-46	0.505323	1.65752	0.72	0.683	1.73135e-43	2	Creb5
Rpl39	1.1352e-45	0.808184	2.24383	0.904	0.874	4.68839e-43	2	Rpl39
Pdcd1lg2	9.5841e-43	0.28512	1.32992	0.826	0.751	3.95823e-40	2	Pdcd1lg2
Rpl3	5.95188e-41	0.810019	2.24795	0.66	0.549	2.45813e-38	2	Rpl3
Filip1l	3.68205e-37	0.312445	1.36676	0.657	0.653	1.52069e-34	2	Filip1l
Ly6c1	1.77884e-36	0.313201	1.3678	0.579	0.659	7.34661e-34	2	Ly6c1
Uqcrb	1.3766e-35	0.379826	1.46203	0.644	0.529	5.68535e-33	2	Uqcrb
Ptges	3.13973e-31	0.342742	1.40881	0.651	0.652	1.29671e-28	2	Ptges
Vdac1	4.09234e-30	0.349286	1.41805	0.741	0.665	1.69014e-27	2	Vdac1
Calr	2.7266e-28	0.401442	1.49398	0.702	0.624	1.12608e-25	2	Calr
Hsp90aa1	4.8966e-28	0.318397	1.37492	0.875	0.846	2.0223e-25	2	Hsp90aa1
Rpl4	8.53278e-28	0.577445	1.78148	0.582	0.417	3.52404e-25	2	Rpl4
H2afz	8.79884e-28	0.468019	1.59683	0.862	0.753	3.63392e-25	2	H2afz
Slamf7	2.99205e-27	0.581032	1.78788	0.713	0.745	1.23571e-24	2	Slamf7
Rpl10a	2.62181e-24	0.782854	2.18771	0.623	0.616	1.08281e-21	2	Rpl10a
Csf1r	7.94854e-24	0.284874	1.32959	0.591	0.445	3.28275e-21	2	Csf1r
Phlda1	1.14638e-23	0.316692	1.37258	0.792	0.684	4.73454e-21	2	Phlda1
Apoe	1.33821e-21	0.478258	1.61326	0.597	0.477	5.52682e-19	2	Apoe
Gpx1	2.38821e-21	0.26467	1.303	0.814	0.651	9.86332e-19	2	Gpx1
Hsp90ab1	1.39193e-20	0.455484	1.57694	0.764	0.711	5.74866e-18	2	Hsp90ab1
Fos	5.68812e-19	0.627256	1.87247	0.904	0.856	2.34919e-16	2	Fos
Hsp90b1	4.12482e-18	0.455493	1.57695	0.656	0.693	1.70355e-15	2	Hsp90b1
Sgk1	1.57004e-17	0.464079	1.59055	0.765	0.687	6.48425e-15	2	Sgk1
Npm1	7.64808e-17	0.513818	1.67166	0.606	0.583	3.15866e-14	2	Npm1
Saa3	1.02625e-16	0.26052	1.2976	0.645	0.592	4.2384e-14	2	Saa3
Odc1	8.62155e-16	0.301624	1.35205	0.699	0.663	3.5607e-13	2	Odc1
mt-Nd2	1.15464e-15	0.559863	1.75043	0.765	0.733	4.76866e-13	2	mt-Nd2
Lgals1	1.46885e-15	0.335556	1.39872	0.271	0.391	6.06634e-13	2	Lgals1
Cst3	4.00931e-15	0.851814	2.34389	0.783	0.684	1.65585e-12	2	Cst3
Tagln2	7.626e-13	0.378705	1.46039	0.654	0.609	3.14954e-10	2	Tagln2
S100a4	3.70701e-12	0.314501	1.36958	0.714	0.558	1.53099e-09	2	S100a4
Krt14	1.4826e-11	0.303235	1.35423	0.481	0.659	6.12315e-09	2	Krt14
Tnf	1.04466e-08	0.517547	1.67791	0.908	0.926	4.31444e-06	2	Tnf
H2-Aa	4.67717e-08	0.500815	1.65007	0.519	0.639	1.93167e-05	2	H2-Aa
Lipa	5.44443e-08	0.481612	1.61868	0.611	0.649	2.24855e-05	2	Lipa
Rgs1	1.22648e-07	0.714681	2.04354	0.603	0.614	5.06537e-05	2	Rgs1
Tubb5	1.12436e-06	0.349524	1.41839	0.525	0.52	0.000464359	2	Tubb5
Emp3	1.90146e-06	0.331257	1.39272	0.541	0.512	0.000785304	2	Emp3
mt-Nd1	1.95796e-06	0.504414	1.65602	0.743	0.782	0.000808636	2	mt-Nd1
Dcn	3.49092e-06	1.65157	5.21515	0.713	0.642	0.00144175	2	Dcn
G3bp1	9.16414e-05	0.373332	1.45257	0.591	0.662	0.0378479	2	G3bp1
AW112010	0.000113834	0.706	2.02587	0.674	0.697	0.0470133	2	AW112010
Id3	0.000155583	0.403588	1.49719	0.453	0.554	0.064256	2	Id3
Egr1	0.000237343	0.345112	1.41215	0.662	0.613	0.0980227	2	Egr1
Gpnmb	0.000288301	0.327718	1.3878	0.568	0.683	0.119068	2	Gpnmb
Col1a1	0.000537385	0.363081	1.43775	0.58	0.575	0.22194	2	Col1a1
Ccl5	0.000748372	1.15874	3.18591	0.571	0.636	0.309078	2	Ccl5
Gm17056	0.0010543	0.322953	1.3812	0.657	0.722	0.435425	2	Gm17056
Mt1	0.00397021	0.344041	1.41064	0.595	0.587	1	2	Mt1
Hspa1b	1.69598e-220	3.64196	38.1666	0.969	0.779	7.00438e-218	3	Hspa1b
Hspa1a	8.33126e-206	3.49561	32.9704	0.959	0.74	3.44081e-203	3	Hspa1a
Hsp90aa1	4.55059e-162	1.77884	5.92299	0.959	0.845	1.87939e-159	3	Hsp90aa1
Hspa8	2.60817e-155	1.55171	4.71952	0.964	0.787	1.07717e-152	3	Hspa8
Jun	2.86382e-110	1.12931	3.09352	0.987	0.966	1.18276e-107	3	Jun
Hmox1	4.14066e-62	0.672311	1.95876	0.977	0.961	1.71009e-59	3	Hmox1
Chka	5.94954e-37	1.02463	2.78606	0.851	0.822	2.45716e-34	3	Chka
Hsp90ab1	1.60201e-28	0.843287	2.32399	0.784	0.711	6.61628e-26	3	Hsp90ab1
Wbp5	8.30036e-26	0.532212	1.70269	0.774	0.677	3.42805e-23	3	Wbp5
Tnfrsf12a	4.6147e-25	0.347555	1.4156	0.65	0.611	1.90587e-22	3	Tnfrsf12a
Ptgs2	4.56701e-22	0.630924	1.87935	0.918	0.887	1.88617e-19	3	Ptgs2
Ciart	1.75092e-20	0.716275	2.04679	0.666	0.627	7.23131e-18	3	Ciart
Ctsl	1.84981e-20	0.734737	2.08493	0.794	0.718	7.63973e-18	3	Ctsl
Dnajb9	9.19167e-20	0.696347	2.00641	0.689	0.611	3.79616e-17	3	Dnajb9
Id1	1.34055e-19	0.290752	1.33743	0.704	0.591	5.53649e-17	3	Id1
Spp1	6.46188e-19	0.69791	2.00955	0.871	0.849	2.66876e-16	3	Spp1
Mdm2	2.70253e-15	0.611597	1.84337	0.738	0.64	1.11615e-12	3	Mdm2
Phlda1	5.81014e-15	0.601531	1.82491	0.766	0.686	2.39959e-12	3	Phlda1
Ifit2	7.26782e-15	0.252244	1.28691	0.781	0.691	3.00161e-12	3	Ifit2
F3	1.39148e-14	0.499919	1.64859	0.856	0.876	5.7468e-12	3	F3
Gpr137b-ps	3.61158e-14	0.300247	1.35019	0.684	0.6	1.49158e-11	3	Gpr137b-ps
Rgs2	5.65626e-13	0.301512	1.3519	0.697	0.579	2.33604e-10	3	Rgs2
Cxcl3	9.46406e-11	0.40405	1.49788	0.869	0.88	3.90866e-08	3	Cxcl3
Odc1	1.64258e-10	0.359936	1.43324	0.681	0.663	6.78386e-08	3	Odc1
Gm17056	2.40933e-09	0.465549	1.59289	0.692	0.72	9.95052e-07	3	Gm17056
Slamf7	6.30185e-09	0.317885	1.37422	0.712	0.744	2.60267e-06	3	Slamf7
Egr1	1.60555e-08	0.512142	1.66886	0.674	0.614	6.63092e-06	3	Egr1
Sgk1	2.90912e-08	0.273282	1.31427	0.73	0.689	1.20147e-05	3	Sgk1
Gm42418	3.3351e-08	0.565729	1.76073	0.846	0.843	1.3774e-05	3	Gm42418
mt-Atp6	8.17683e-08	0.25158	1.28606	0.913	0.942	3.37703e-05	3	mt-Atp6
Mat2a	5.43475e-07	0.808595	2.24475	0.568	0.602	0.000224455	3	Mat2a
Impa2	3.71171e-06	0.328204	1.38847	0.72	0.758	0.00153293	3	Impa2
Gm20186	1.37445e-05	0.284894	1.32962	0.833	0.881	0.0056765	3	Gm20186
Inhba	0.000144813	0.513074	1.67042	0.689	0.741	0.0598076	3	Inhba
Gm12840	0.000296311	0.476299	1.6101	0.617	0.818	0.122376	3	Gm12840
Lgals3	0.000411242	0.294939	1.34304	0.864	0.855	0.169843	3	Lgals3

## Sheet: Cluster 0 DEGs
	p_val	avg_logFC	FC	pct,1	pct,2	p_val_adj	cluster	gene
Pglyrp1	0	1.54191	4.67351	0.989	0.668	0	0	Pglyrp1
Anxa1	0	1.45228	4.27283	0.927	0.533	0	0	Anxa1
Hp	0	1.35198	3.86505	0.987	0.707	0	0	Hp
Lrg1	0	1.26621	3.54737	0.908	0.69	0	0	Lrg1
Lyz2	0	1.1671	3.21266	0.944	0.672	0	0	Lyz2
Mmp8	0	1.14867	3.154	0.831	0.577	0	0	Mmp8
Ngp	5.87435e-91	1.13526	3.11197	0.658	0.602	2.42611e-88	0	Ngp
Gpx1	0	1.05645	2.87614	0.934	0.578	0	0	Gpx1
Ifitm6	0	1.01943	2.77161	0.892	0.712	0	0	Ifitm6
Mmp9	0	0.996834	2.70969	0.904	0.563	0	0	Mmp9
S100a6	0	0.924345	2.52022	0.996	0.971	0	0	S100a6
Prr13	0	0.910518	2.48561	0.975	0.771	0	0	Prr13
Actb	0	0.905144	2.47229	1	0.992	0	0	Actb
Retnlg	0	0.837533	2.31066	0.994	0.957	0	0	Retnlg
R3hdm4	0	0.821519	2.27395	0.787	0.505	0	0	R3hdm4
Ccl6	0	0.790013	2.20343	0.904	0.815	0	0	Ccl6
Wfdc21	0	0.764703	2.14836	0.95	0.884	0	0	Wfdc21
Ly6c2	0	0.752139	2.12153	0.854	0.724	0	0	Ly6c2
Ifi27l2a	4.11324e-138	0.723569	2.06178	0.819	0.839	1.69877e-135	0	Ifi27l2a
Cst3	0	0.720853	2.05619	0.876	0.634	0	0	Cst3
Ly6g	3.20096e-238	0.693136	1.99998	0.728	0.576	1.322e-235	0	Ly6g
Ier2	0	0.690724	1.99516	0.879	0.669	0	0	Ier2
Aldh2	3.04302e-138	0.632483	1.88228	0.633	0.503	1.25677e-135	0	Aldh2
Ifitm1	2.26993e-236	0.610087	1.84059	0.975	0.948	9.37483e-234	0	Ifitm1
Il1r2	0	0.586988	1.79856	0.972	0.823	0	0	Il1r2
Ltb	3.48714e-57	0.575263	1.7776	0.61	0.572	1.44019e-54	0	Ltb
G0s2	3.18379e-240	0.56493	1.75933	0.909	0.832	1.31491e-237	0	G0s2
Tagln2	2.90222e-109	0.470541	1.60086	0.748	0.571	1.19862e-106	0	Tagln2
Tgfbi	4.48268e-08	0.46272	1.58839	0.548	0.559	1.85135e-05	0	Tgfbi
Itga4	6.54711e-298	0.443993	1.55892	0.69	0.461	2.70396e-295	0	Itga4
Amica1	1.1844e-09	0.410258	1.50721	0.477	0.497	4.89159e-07	0	Amica1
Plac8	8.22954e-210	0.407519	1.50308	0.91	0.847	3.3988e-207	0	Plac8
Ltf	0	0.364974	1.44048	0.945	0.64	0	0	Ltf
Plscr1	7.01458e-31	0.364179	1.43933	0.461	0.549	2.89702e-28	0	Plscr1
Cdc42ep3	1.10334e-23	0.359904	1.43319	0.446	0.489	4.5568e-21	0	Cdc42ep3
Il1b	0	0.345218	1.4123	0.998	0.985	0	0	Il1b
Socs3	1.04577e-76	0.342655	1.40868	0.785	0.695	4.31903e-74	0	Socs3
Clec12a	4.20931e-09	0.337859	1.40194	0.488	0.533	1.73844e-06	0	Clec12a
Osm	2.00388e-46	0.332347	1.39424	0.715	0.66	8.27604e-44	0	Osm
Ifit1bl2	4.73716e-09	0.323596	1.38209	0.6	0.547	1.95645e-06	0	Ifit1bl2
Steap4	2.2334e-47	0.315544	1.371	0.619	0.501	9.22393e-45	0	Steap4
Rgs2	2.73113e-05	0.302795	1.35364	0.582	0.581	0.0112796	0	Rgs2
Nr4a1	2.86086e-88	0.285885	1.33094	0.424	0.561	1.18154e-85	0	Nr4a1
Ifit3b	8.63861e-104	0.284083	1.32854	0.417	0.588	3.56775e-101	0	Ifit3b
Ltb4r1	1.73733e-141	0.275229	1.31683	0.377	0.537	7.17518e-139	0	Ltb4r1
Chil3	2.65919e-207	0.270968	1.31123	0.312	0.405	1.09825e-204	0	Chil3
Dstn	1.13198e-60	0.261153	1.29843	0.778	0.718	4.67508e-58	0	Dstn
Sepp1	0	0.258668	1.2952	0.884	0.433	0	0	Sepp1
Mrgpra2b	9.95628e-114	0.257846	1.29414	0.966	0.872	4.11194e-111	0	Mrgpra2b
Rpl39	1.29526e-94	0.250549	1.28473	0.946	0.855	5.34941e-92	0	Rpl39
									STRING (version 11.0; https://string-db.org) network analysis of multiple proteins, for visualization of relationship between >0.25 log FC DEGs. PPI enrichment p-value: < 1.0e-16

## Sheet: Cluster 1 DEGs
	p_val	avg_logFC	FC	pct,1	pct,2	p_val_adj	cluster	gene
Ccl4	0	1.6854	5.39463	0.991	0.989	0	1	Ccl4
Ccl3	0	1.51162	4.53405	0.994	0.99	0	1	Ccl3
Il1a	0	1.39264	4.02547	0.945	0.971	0	1	Il1a
Spp1	3.7992e-116	1.31375	3.7201	0.814	0.945	1.56907e-113	1	Spp1
Cxcl3	5.19628e-177	1.22641	3.40898	0.851	0.958	2.14606e-174	1	Cxcl3
Hmox1	0	1.10444	3.01753	0.96	0.965	0	1	Hmox1
Jun	0	0.875762	2.4007	0.96	0.984	0	1	Jun
F3	1.18237e-279	0.815289	2.25983	0.852	0.938	4.88318e-277	1	F3
Nos2	0	0.808034	2.24349	0.844	0.949	0	1	Nos2
Csf1	4.16947e-304	0.756715	2.13126	0.911	0.958	1.72199e-301	1	Csf1
Fam162a	0	0.750733	2.11855	0.838	0.918	0	1	Fam162a
Ly6i	0	0.730189	2.07547	0.918	0.952	0	1	Ly6i
Tnf	1.0574e-296	0.695688	2.00509	0.913	0.96	4.36708e-294	1	Tnf
Hspa4l	1.48894e-270	0.669079	1.95244	0.87	0.935	6.1493e-268	1	Hspa4l
Icam1	4.06004e-241	0.666285	1.94699	0.829	0.928	1.6768e-238	1	Icam1
Serpina3f	6.49567e-119	0.660498	1.93576	0.79	0.916	2.68271e-116	1	Serpina3f
F10	6.15451e-292	0.654315	1.92382	0.847	0.963	2.54181e-289	1	F10
Clec4n	2.11858e-136	0.632393	1.88211	0.848	0.937	8.74975e-134	1	Clec4n
Rgcc	4.6955e-224	0.628181	1.8742	0.861	0.938	1.93924e-221	1	Rgcc
Rsad2	3.34427e-267	0.618264	1.8557	0.943	0.966	1.38118e-264	1	Rsad2
Ptgs2	2.05752e-244	0.594828	1.81272	0.89	0.88	8.49755e-242	1	Ptgs2
Asprv1	4.54488e-140	0.560867	1.75219	0.857	0.755	1.87703e-137	1	Asprv1
Il1f9	1.1872e-187	0.54289	1.72097	0.914	0.943	4.90313e-185	1	Il1f9
Inhba	2.57978e-21	0.540095	1.71617	0.687	0.887	1.06545e-18	1	Inhba
Chka	1.91424e-67	0.526658	1.69326	0.79	0.915	7.9058e-65	1	Chka
Rgs1	8.78722e-202	0.512029	1.66867	0.623	0.588	3.62912e-199	1	Rgs1
Wbp5	4.48089e-102	0.508993	1.66362	0.658	0.735	1.85061e-99	1	Wbp5
Bcl2a1b	4.48399e-92	0.480328	1.6166	0.861	0.955	1.85189e-89	1	Bcl2a1b
2010005H15Rik	4.67836e-100	0.475206	1.60835	0.737	0.785	1.93216e-97	1	2010005H15Rik
Cldn1	0.00115635	0.47174	1.60278	0.735	0.939	0.477573	1	Cldn1
Saa3	2.1943e-17	0.466985	1.59518	0.53	0.769	9.06244e-15	1	Saa3
Socs1	2.61536e-123	0.431799	1.54003	0.848	0.916	1.08014e-120	1	Socs1
Thbs1	1.3026e-40	0.430278	1.53768	0.808	0.935	5.37975e-38	1	Thbs1
Slpi	1.15429e-105	0.423994	1.52805	0.99	0.992	4.76722e-103	1	Slpi
Ctsl	0	0.405836	1.50056	0.774	0.572	0	1	Ctsl
Impa2	1.25814e-23	0.376779	1.45758	0.715	0.872	5.19612e-21	1	Impa2
Mdm2	1.98499e-186	0.360726	1.43437	0.68	0.538	8.198e-184	1	Mdm2
Cxcl10	1.44582e-05	0.357956	1.4304	0.802	0.864	0.00597123	1	Cxcl10
Dnajb9	3.34936e-55	0.337327	1.4012	0.605	0.634	1.38329e-52	1	Dnajb9
Cd74	1.45357e-50	0.334052	1.39662	0.727	0.817	6.00324e-48	1	Cd74
Gm12840	9.53234e-17	0.332109	1.39391	0.777	0.917	3.93686e-14	1	Gm12840
Gbe1	4.58899e-57	0.326303	1.38584	0.667	0.772	1.89525e-54	1	Gbe1
Id2	9.27346e-132	0.323108	1.38141	0.679	0.645	3.82994e-129	1	Id2
Mnda	6.59341e-22	0.322062	1.37997	0.765	0.884	2.72308e-19	1	Mnda
Gm5483	2.2247e-151	0.318025	1.37441	0.922	0.909	9.18803e-149	1	Gm5483
Ciart	2.33165e-08	0.315051	1.37033	0.546	0.853	9.62971e-06	1	Ciart
Vdac1	1.45724e-63	0.300958	1.35115	0.651	0.712	6.01839e-61	1	Vdac1
AA467197	8.12652e-78	0.29394	1.3417	0.714	0.742	3.35625e-75	1	AA467197
Gm20186	1.97628e-47	0.293608	1.34126	0.851	0.961	8.16203e-45	1	Gm20186
Gm17056	5.4882e-36	0.29029	1.33682	0.681	0.825	2.26662e-33	1	Gm17056
Gadd45a	1.53997e-90	0.290185	1.33667	0.871	0.829	6.36007e-88	1	Gadd45a
Marcksl1	9.68212e-98	0.275241	1.31685	0.941	0.956	3.99872e-95	1	Marcksl1
Bcl2a1a	8.60423e-13	0.274758	1.31621	0.743	0.895	3.55355e-10	1	Bcl2a1a
Slamf7	3.37329e-133	0.270826	1.31105	0.677	0.926	1.39317e-130	1	Slamf7
Egr1	9.01079e-32	0.266951	1.30598	0.6	0.654	3.72146e-29	1	Egr1
Ifit2	1.67182e-121	0.263378	1.30132	0.719	0.619	6.90462e-119	1	Ifit2
Cd86	2.06e-06	0.259562	1.29636	0.667	0.881	0.000850779	1	Cd86
									STRING (version 11.0; https://string-db.org) network analysis of multiple proteins, for visualization of relationship between >0.25 log FC DEGs. PPI enrichment p-value: < 1.0e-16

## Sheet: Cluster 2 DEGs
	p_val	avg_logFC	FC	pct,1	pct,2	p_val_adj	cluster	gene
Prdx1	1.17541e-258	2.39847	11.0063	0.934	0.615	4.85443e-256	2	Prdx1
Rps8	0	2.08955	8.08124	0.983	0.732	0	2	Rps8
Rpl36	5.27821e-300	1.80398	6.07377	0.961	0.557	2.1799e-297	2	Rpl36
Rps3a1	5.5326e-307	1.78597	5.96539	0.977	0.74	2.28496e-304	2	Rps3a1
Rpl8	0	1.75326	5.77337	0.979	0.712	0	2	Rpl8
Rps2	1.09559e-304	1.69667	5.45572	0.979	0.795	4.5248e-302	2	Rps2
Rpl13	2.44305e-271	1.66421	5.28147	0.953	0.669	1.00898e-268	2	Rpl13
Dcn	3.49092e-06	1.65157	5.21515	0.713	0.642	0.00144175	2	Dcn
Rpl38	1.13846e-275	1.65125	5.2135	0.979	0.785	4.70186e-273	2	Rpl38
Rpl11	3.64524e-272	1.63101	5.10904	0.934	0.541	1.50548e-269	2	Rpl11
Rps20	3.12895e-225	1.5919	4.91308	0.935	0.741	1.29226e-222	2	Rps20
Psap	4.45467e-209	1.58791	4.8935	0.938	0.707	1.83978e-206	2	Psap
Rpl35	6.68523e-264	1.58397	4.87427	0.937	0.62	2.761e-261	2	Rpl35
Ppia	1.15495e-236	1.58051	4.85744	0.907	0.599	4.76993e-234	2	Ppia
Rps5	2.71622e-281	1.57056	4.80934	0.952	0.639	1.1218e-278	2	Rps5
Rpl32	6.49417e-210	1.54711	4.69786	0.902	0.605	2.68209e-207	2	Rpl32
Naca	1.56739e-252	1.44925	4.25993	0.931	0.585	6.47333e-250	2	Naca
Rpsa	1.53316e-171	1.434	4.19544	0.868	0.568	6.33193e-169	2	Rpsa
Rps19	2.68376e-206	1.43375	4.19439	0.895	0.587	1.10839e-203	2	Rps19
Rpl35a	2.50749e-256	1.43078	4.18198	0.97	0.742	1.0356e-253	2	Rpl35a
Rpl19	7.6599e-274	1.42376	4.15272	0.977	0.8	3.16354e-271	2	Rpl19
Rps15a	3.16532e-221	1.40399	4.07142	0.956	0.708	1.30728e-218	2	Rps15a
Rpl6	3.75577e-208	1.40362	4.0699	0.916	0.681	1.55113e-205	2	Rpl6
Rps18	1.07168e-136	1.28548	3.61642	0.776	0.522	4.42605e-134	2	Rps18
Creg1	2.14389e-127	1.24962	3.48903	0.898	0.705	8.85428e-125	2	Creg1
Naa50	9.90379e-158	1.20935	3.35131	0.842	0.663	4.09027e-155	2	Naa50
Ptma	7.07854e-110	1.18302	3.26421	0.838	0.651	2.92344e-107	2	Ptma
Rpl36al	8.46179e-223	1.18144	3.25905	0.86	0.618	3.49472e-220	2	Rpl36al
Rplp0	8.64765e-136	1.17252	3.23012	0.887	0.682	3.57148e-133	2	Rplp0
Rpl12	9.5497e-162	1.16135	3.19424	0.803	0.529	3.94402e-159	2	Rpl12
Ccl5	0.000748372	1.15874	3.18591	0.571	0.636	0.309078	2	Ccl5
Rpl14	7.20611e-115	1.1542	3.17147	0.77	0.464	2.97612e-112	2	Rpl14
Rps21	8.33213e-170	1.12993	3.09543	0.964	0.85	3.44117e-167	2	Rps21
Dynll1	2.4528e-147	1.12457	3.07888	0.836	0.507	1.01301e-144	2	Dynll1
Rps17	1.03366e-140	1.11367	3.0455	0.791	0.559	4.26903e-138	2	Rps17
Cd63	3.59157e-140	1.10164	3.0091	0.913	0.792	1.48332e-137	2	Cd63
Rpl22	5.69149e-148	1.09261	2.98206	0.89	0.689	2.35058e-145	2	Rpl22
Akr1a1	2.23191e-160	1.06763	2.90847	0.86	0.647	9.2178e-158	2	Akr1a1
F10	2.07397e-123	1.06287	2.89466	0.943	0.876	8.5655e-121	2	F10
Gnb2l1	5.32077e-126	1.04923	2.85545	0.783	0.538	2.19748e-123	2	Gnb2l1
Rps4x	1.10376e-70	1.03616	2.81836	0.854	0.617	4.55851e-68	2	Rps4x
Hspa8	2.91958e-118	1.02183	2.77828	0.943	0.785	1.20579e-115	2	Hspa8
Rpl5	4.65809e-143	1.01592	2.76191	0.82	0.631	1.92379e-140	2	Rpl5
Serbp1	1.30479e-115	0.965878	2.62709	0.743	0.497	5.38878e-113	2	Serbp1
Tmsb10	9.04513e-81	0.925833	2.52397	0.865	0.682	3.73564e-78	2	Tmsb10
Rps23	5.87571e-130	0.919077	2.50698	0.913	0.71	2.42667e-127	2	Rps23
Rpl15	3.84215e-95	0.907819	2.47891	0.789	0.591	1.58681e-92	2	Rpl15
Id2	6.67661e-88	0.88091	2.41309	0.854	0.664	2.75744e-85	2	Id2
Serf1	5.92173e-112	0.864639	2.37415	0.85	0.756	2.44567e-109	2	Serf1
Cst3	4.00931e-15	0.851814	2.34389	0.783	0.684	1.65585e-12	2	Cst3
Rpl36a	9.79527e-81	0.840457	2.31743	0.761	0.66	4.04545e-78	2	Rpl36a
Rpl7a	2.29549e-75	0.839868	2.31606	0.756	0.559	9.48038e-73	2	Rpl7a
Lgals3	7.56023e-100	0.833491	2.30134	0.94	0.853	3.12237e-97	2	Lgals3
Rpl3	5.95188e-41	0.810019	2.24795	0.66	0.549	2.45813e-38	2	Rpl3
Rpl39	1.1352e-45	0.808184	2.24383	0.904	0.874	4.68839e-43	2	Rpl39
Lmna	1.53866e-95	0.806002	2.23894	0.741	0.629	6.35465e-93	2	Lmna
Rps27l	1.66866e-79	0.798548	2.22231	0.701	0.511	6.89156e-77	2	Rps27l
Rpl10a	2.62181e-24	0.782854	2.18771	0.623	0.616	1.08281e-21	2	Rpl10a
Mdm2	6.27532e-64	0.75385	2.12517	0.82	0.636	2.59171e-61	2	Mdm2
Rgs1	1.22648e-07	0.714681	2.04354	0.603	0.614	5.06537e-05	2	Rgs1
AW112010	0.000113834	0.706	2.02587	0.674	0.697	0.0470133	2	AW112010
Procr	2.89556e-136	0.70581	2.02549	0.731	0.493	1.19587e-133	2	Procr
Snrpg	9.39141e-137	0.673531	1.96115	0.756	0.526	3.87865e-134	2	Snrpg	STRING (version 11.0; https://string-db.org) network analysis of multiple proteins, for visualization of relationship between >0.25 log FC DEGs. PPI enrichment p-value: < 1.0e-16
Vim	1.06603e-58	0.666977	1.94834	0.923	0.828	4.40272e-56	2	Vim
Gstm1	1.72244e-77	0.665011	1.94451	0.674	0.561	7.11367e-75	2	Gstm1
Hint1	2.78039e-53	0.640327	1.8971	0.657	0.557	1.1483e-50	2	Hint1
Klf4	3.93245e-64	0.631152	1.87977	0.758	0.684	1.6241e-61	2	Klf4
Fos	5.68812e-19	0.627256	1.87247	0.904	0.856	2.34919e-16	2	Fos
Hgsnat	5.3642e-48	0.609221	1.839	0.743	0.586	2.21542e-45	2	Hgsnat
Anxa5	1.06013e-137	0.582971	1.79135	0.768	0.537	4.37833e-135	2	Anxa5
Slamf7	2.99205e-27	0.581032	1.78788	0.713	0.745	1.23571e-24	2	Slamf7
Rpl4	8.53278e-28	0.577445	1.78148	0.582	0.417	3.52404e-25	2	Rpl4
Psmb6	2.44956e-50	0.573191	1.77392	0.698	0.516	1.01167e-47	2	Psmb6
mt-Nd2	1.15464e-15	0.559863	1.75043	0.765	0.733	4.76866e-13	2	mt-Nd2
Itpr2	1.55544e-68	0.556288	1.74419	0.723	0.56	6.42399e-66	2	Itpr2
Gadd45g	9.93253e-60	0.541835	1.71916	0.805	0.611	4.10213e-57	2	Gadd45g
Mat2a	1.68327e-50	0.538172	1.71287	0.69	0.598	6.9519e-48	2	Mat2a
Blvrb	5.18337e-119	0.522567	1.68635	0.791	0.556	2.14073e-116	2	Blvrb
Tnf	1.04466e-08	0.517547	1.67791	0.908	0.926	4.31444e-06	2	Tnf
Npm1	7.64808e-17	0.513818	1.67166	0.606	0.583	3.15866e-14	2	Npm1
Srxn1	2.59421e-49	0.511865	1.6684	0.747	0.696	1.07141e-46	2	Srxn1
Creb5	4.19213e-46	0.505323	1.65752	0.72	0.683	1.73135e-43	2	Creb5
Ahnak	1.62822e-58	0.504953	1.65691	0.678	0.59	6.72455e-56	2	Ahnak
mt-Nd1	1.95796e-06	0.504414	1.65602	0.743	0.782	0.000808636	2	mt-Nd1
H2-Aa	4.67717e-08	0.500815	1.65007	0.519	0.639	1.93167e-05	2	H2-Aa
Lipa	5.44443e-08	0.481612	1.61868	0.611	0.649	2.24855e-05	2	Lipa
Apoe	1.33821e-21	0.478258	1.61326	0.597	0.477	5.52682e-19	2	Apoe
H2afz	8.79884e-28	0.468019	1.59683	0.862	0.753	3.63392e-25	2	H2afz
Sgk1	1.57004e-17	0.464079	1.59055	0.765	0.687	6.48425e-15	2	Sgk1
Hsp90b1	4.12482e-18	0.455493	1.57695	0.656	0.693	1.70355e-15	2	Hsp90b1
Hsp90ab1	1.39193e-20	0.455484	1.57694	0.764	0.711	5.74866e-18	2	Hsp90ab1
Pdia3	1.25719e-56	0.421343	1.52401	0.696	0.541	5.19221e-54	2	Pdia3
Gbe1	2.06126e-54	0.409489	1.50605	0.803	0.691	8.513e-52	2	Gbe1
Id3	0.000155583	0.403588	1.49719	0.453	0.554	0.064256	2	Id3
Calr	2.7266e-28	0.401442	1.49398	0.702	0.624	1.12608e-25	2	Calr
Tma16	3.71227e-125	0.391631	1.47939	0.779	0.601	1.53317e-122	2	Tma16
Uqcrb	1.3766e-35	0.379826	1.46203	0.644	0.529	5.68535e-33	2	Uqcrb
Tagln2	7.626e-13	0.378705	1.46039	0.654	0.609	3.14954e-10	2	Tagln2
G3bp1	9.16414e-05	0.373332	1.45257	0.591	0.662	0.0378479	2	G3bp1
Col1a1	0.000537385	0.363081	1.43775	0.58	0.575	0.22194	2	Col1a1
Tubb5	1.12436e-06	0.349524	1.41839	0.525	0.52	0.000464359	2	Tubb5
Vdac1	4.09234e-30	0.349286	1.41805	0.741	0.665	1.69014e-27	2	Vdac1
Gclc	4.7313e-84	0.349252	1.41801	0.749	0.686	1.95403e-81	2	Gclc
Egr1	0.000237343	0.345112	1.41215	0.662	0.613	0.0980227	2	Egr1
Mt1	0.00397021	0.344041	1.41064	0.595	0.587	1	2	Mt1
Ptges	3.13973e-31	0.342742	1.40881	0.651	0.652	1.29671e-28	2	Ptges
Lgals1	1.46885e-15	0.335556	1.39872	0.271	0.391	6.06634e-13	2	Lgals1
Cd302	2.46135e-78	0.331608	1.39321	0.699	0.459	1.01654e-75	2	Cd302
Emp3	1.90146e-06	0.331257	1.39272	0.541	0.512	0.000785304	2	Emp3
Anxa4	8.50007e-92	0.330522	1.39169	0.686	0.427	3.51053e-89	2	Anxa4
Gpnmb	0.000288301	0.327718	1.3878	0.568	0.683	0.119068	2	Gpnmb
Gm17056	0.0010543	0.322953	1.3812	0.657	0.722	0.435425	2	Gm17056
Hsp90aa1	4.8966e-28	0.318397	1.37492	0.875	0.846	2.0223e-25	2	Hsp90aa1
S100a10	8.89054e-68	0.317276	1.37338	0.713	0.585	3.67179e-65	2	S100a10
Phlda1	1.14638e-23	0.316692	1.37258	0.792	0.684	4.73454e-21	2	Phlda1
Fam20c	6.56621e-77	0.315914	1.37151	0.717	0.627	2.71184e-74	2	Fam20c
S100a4	3.70701e-12	0.314501	1.36958	0.714	0.558	1.53099e-09	2	S100a4
Ly6c1	1.77884e-36	0.313201	1.3678	0.579	0.659	7.34661e-34	2	Ly6c1
Filip1l	3.68205e-37	0.312445	1.36676	0.657	0.653	1.52069e-34	2	Filip1l
Krt14	1.4826e-11	0.303235	1.35423	0.481	0.659	6.12315e-09	2	Krt14
Odc1	8.62155e-16	0.301624	1.35205	0.699	0.663	3.5607e-13	2	Odc1
Pdcd1lg2	9.5841e-43	0.28512	1.32992	0.826	0.751	3.95823e-40	2	Pdcd1lg2
Csf1r	7.94854e-24	0.284874	1.32959	0.591	0.445	3.28275e-21	2	Csf1r
Gpx1	2.38821e-21	0.26467	1.303	0.814	0.651	9.86332e-19	2	Gpx1
Saa3	1.02625e-16	0.26052	1.2976	0.645	0.592	4.2384e-14	2	Saa3

## Sheet: Cluster 3 DEGs
	p_val	avg_logFC	FC	pct,1	pct,2	p_val_adj	cluster	gene
Hspa1b	1.69598e-220	3.64196	38.1666	0.969	0.779	7.00438e-218	3	Hspa1b
Hspa1a	8.33126e-206	3.49561	32.9704	0.959	0.74	3.44081e-203	3	Hspa1a
Hsp90aa1	4.55059e-162	1.77884	5.92299	0.959	0.845	1.87939e-159	3	Hsp90aa1
Hspa8	2.60817e-155	1.55171	4.71952	0.964	0.787	1.07717e-152	3	Hspa8
Jun	2.86382e-110	1.12931	3.09352	0.987	0.966	1.18276e-107	3	Jun
Chka	5.94954e-37	1.02463	2.78606	0.851	0.822	2.45716e-34	3	Chka
Hsp90ab1	1.60201e-28	0.843287	2.32399	0.784	0.711	6.61628e-26	3	Hsp90ab1
Mat2a	5.43475e-07	0.808595	2.24475	0.568	0.602	0.000224455	3	Mat2a
Ctsl	1.84981e-20	0.734737	2.08493	0.794	0.718	7.63973e-18	3	Ctsl
Ciart	1.75092e-20	0.716275	2.04679	0.666	0.627	7.23131e-18	3	Ciart
Spp1	6.46188e-19	0.69791	2.00955	0.871	0.849	2.66876e-16	3	Spp1
Dnajb9	9.19167e-20	0.696347	2.00641	0.689	0.611	3.79616e-17	3	Dnajb9
Hmox1	4.14066e-62	0.672311	1.95876	0.977	0.961	1.71009e-59	3	Hmox1
Ptgs2	4.56701e-22	0.630924	1.87935	0.918	0.887	1.88617e-19	3	Ptgs2
Mdm2	2.70253e-15	0.611597	1.84337	0.738	0.64	1.11615e-12	3	Mdm2
Phlda1	5.81014e-15	0.601531	1.82491	0.766	0.686	2.39959e-12	3	Phlda1
Gm42418	3.3351e-08	0.565729	1.76073	0.846	0.843	1.3774e-05	3	Gm42418
Wbp5	8.30036e-26	0.532212	1.70269	0.774	0.677	3.42805e-23	3	Wbp5
Inhba	0.000144813	0.513074	1.67042	0.689	0.741	0.0598076	3	Inhba
Erg1	1.60555e-08	0.512142	1.66886	0.674	0.614	6.63092e-06	3	Egr1
F3	1.39148e-14	0.499919	1.64859	0.856	0.876	5.7468e-12	3	F3
Gm12840	0.000296311	0.476299	1.6101	0.617	0.818	0.122376	3	Gm12840
Gm17056	2.40933e-09	0.465549	1.59289	0.692	0.72	9.95052e-07	3	Gm17056
Cxcl3	9.46406e-11	0.40405	1.49788	0.869	0.88	3.90866e-08	3	Cxcl3
Odc1	1.64258e-10	0.359936	1.43324	0.681	0.663	6.78386e-08	3	Odc1
Tnfrsf12a	4.6147e-25	0.347555	1.4156	0.65	0.611	1.90587e-22	3	Tnfrsf12a
Impa2	3.71171e-06	0.328204	1.38847	0.72	0.758	0.00153293	3	Impa2
Slamf7	6.30185e-09	0.317885	1.37422	0.712	0.744	2.60267e-06	3	Slamf7
Rgs2	5.65626e-13	0.301512	1.3519	0.697	0.579	2.33604e-10	3	Rgs2
Gpr137b-ps	3.61158e-14	0.300247	1.35019	0.684	0.6	1.49158e-11	3	Gpr137b-ps
Lgals3	0.000411242	0.294939	1.34304	0.864	0.855	0.169843	3	Lgals3
Id1	1.34055e-19	0.290752	1.33743	0.704	0.591	5.53649e-17	3	Id1
Gm20186	1.37445e-05	0.284894	1.32962	0.833	0.881	0.0056765	3	Gm20186
Sgk1	2.90912e-08	0.273282	1.31427	0.73	0.689	1.20147e-05	3	Sgk1
Ifit2	7.26782e-15	0.252244	1.28691	0.781	0.691	3.00161e-12	3	Ifit2
mt-Atp6	8.17683e-08	0.25158	1.28606	0.913	0.942	3.37703e-05	3	mt-Atp6
									STRING (version 11.0; https://string-db.org) network analysis of multiple proteins, for visualization of relationship between >0.25 log FC DEGs. PPI enrichment p-value: < 1.0e-16
